# Supplementary material for: Kinetics of C-Reactive Protein and Procalcitonin in the Early Identification of ICU-Acquired Infections in Critically Ill COVID-19 Patients
Source: J Clin Med. 2023 Sep 22;12(19):6110. doi: 10.3390/jcm12196110 (PMC10573639; doi:10.3390/jcm12196110)
Supplement: Supplementary file 1 [file jcm-12-06110-s001.zip]

Archive with 1 entries (1 files):
- jcm-2601534-supplementary.pdf
